# Supplementary material for: Randomized Controlled Evaluation of a Group-Based Training for Parents of Adolescents with Gaming Disorder or Social Network Use Disorder
Source: Int J Environ Res Public Health. 2022 Dec 24;20(1):272. doi: 10.3390/ijerph20010272 (PMC9819552; doi:10.3390/ijerph20010272)
Supplement: Supplementary file 1 [file ijerph-20-00272-s001.zip]

Archive with 1 entries (1 files):
- ijerph-2036141-supplementary.pdf
